# Supplementary material for: Volatile metabolome and floral transcriptome analyses reveal the volatile components of strongly fragrant progeny of Malus × robusta
Source: Front Plant Sci. 2023 Jan 20;14:1065219. doi: 10.3389/fpls.2023.1065219 (PMC9895795; doi:10.3389/fpls.2023.1065219)
Supplement: Supplementary file 3 [file Table_3.xlsx]

## Sheet: Table S8
Gene ID	gene_name
HF43788	LOX	v10
HF10743	LOX	v10
HF12047	LOX	v10
HF16930	LOX	v10
HF18003	LOX	v10
HF39784	LOX	v10
HF28791	LOX	v10
HF42765	LOX	v10
HF00494	LOX	v10
HF29363	HDL	v10
HF31864	ADH	v10
HF31862	ADH	v10
HF10922	ADH	v10
HF27219	AT	v10
HF18454	AT	v10
HF10162	AT	v10
HF10164	AT	v10
HF24990	PAL	v06
HF04849	PAL	v06
HF44215	BAMT	v06
HF41323	PAT	v26
HF41090	SK	v26
HF43372	AS	v26
HF23986	AS	v26
HF27126	EPSPS	v26
HF06193	HDS	v01
HF44085	IDS	v01
HF22522	IDS	v01
HF12196	TPS	v01
HF17844	TPS	v01
HF17848	TPS	v01
HF17851	TPS	v01
HF04465	TPS	v01
HF17847	TPS	v01
HF12195	TPS	v01
HF18284	GPPS	v01
HF38513		v01
HF31613		v01
HF26676	DXS	v01
HF12728	DXS	v01
HF22253	DXS	v01
HF09131	DXR	v01
HF41298	DXR	v01

## Sheet: Table S9
		PCC	MR				Best hit in A. thaliana or GDRv1.0.196	Description for the best hit	Function
v01	v18	0.86	8.31		v01	HF21345	AT2G15780.1	Cupredoxin superfamily protein	electron carrier activity, copper ion binding
v01	HF21345	0.88	2.83			HF22080	AT4G16740.2	terpene synthase 03	Encodes an (E,E)-alpha-farnesene synthase in the Col ecotype of Arabidopsis
v01	HF22080	0.86	8.66			novel.1569	/	PF14223:gag-polypeptide of LTR copia-type
v01	novel.1569	0.86	7.94
v02	HF28735	0.85	9.64		v06	HF38968	AT5G14340.1	myb domain protein 40	Member of the R2R3 factor gene family
v02	v21	0.88	4.12			novel.432	/	/
v02	HF05224	0.85	9.17
v02	v25	0.86	3.16		v10	HF25022	AT1G61560.1	Seven transmembrane MLO family protein	A member of a large family of seven-transmembrane domain proteins specific to plants, homologs of the barley mildew resistance locus o (MLO) protein
v03	HF00861	0.83	5.2
v03	v06	0.77	7		v26	HF32028	MDP0000936458	/
v03	v25	0.82	6.63			HF25735	AT5G51890.1	Peroxidase superfamily protein	encodes peroxidase involved in the lignification of tracheary elements (TE) in roots
v03	v28	0.83	3.46			novel.420	/	/
v04	HF34864	0.92	5.29			novel.1115	/	/
v04	HF20422	0.92	4.47			HF22079	AT3G25810.1	Terpenoid cyclases/Protein prenyltransferases superfamily protein
v04	novel.1115	0.91	8.37			HF41706	MDP0000318923	AT1G52950.1	Nucleic acid-binding, OB-fold-like protein
v04	HF27548	0.9	7.42			HF22080	AT4G16740.2	terpene synthase 03	Encodes an (E,E)-alpha-farnesene synthase in the Col ecotype of Arabidopsis
v04	HF33601	0.9	8.49			HF08054	AT5G23190.1	cytochrome P450, family 86, subfamily B, polypeptide 1	cytochrome P450 CYP86B1, nuclear gene for chloroplast product
v04	HF05058	0.91	2.45			HF23619	AT5G51890.1	Peroxidase superfamily protein	encodes peroxidase involved in the lignification of tracheary elements (TE) in roots
v06	HF38968	0.79	7.48
v06	HF13913	0.86	2.24
v06	novel.432	0.77	8.06
v06	v03	0.77	7
v06	HF30515	0.86	3.74
v06	v25	0.8	6.71
v07	v21	0.92	2
v07	novel.1848	0.88	6.16
v07	v25	0.82	9.49
v07	HF14603	0.88	3.46
v10	v22	0.81	2.24
v10	HF25022	0.8	4
v10	v29	0.76	2.65
v12	HF31233	0.91	9.38
v12	HF32028	0.91	6.71
v12	HF25735	0.88	7.21
v12	novel.420	0.93	8.37
v12	novel.1115	0.94	5.48
v12	HF37972	0.83	7.48
v12	v26	0.99	1.73
v12	HF22079	0.9	7.07
v12	v18	0.95	4.47
v12	HF22080	0.89	7.75
v12	HF08054	0.95	5
v12	HF23619	0.88	5.29
v12	v13	0.98	3
v12	v27	0.99	2.45
v13	HF00861	0.88	6.93
v13	HF32028	0.91	4.9
v13	HF25735	0.88	6.24
v13	v26	0.99	1.41
v13	HF22079	0.9	6.32
v13	v18	0.94	5.29
v13	HF08054	0.94	5.92
v13	v12	0.98	3
v13	v27	0.99	2
v16	HF43336	0.79	4.24
v16	HF39986	0.79	6.32
v16	v30	0.72	7.42
v16	HF31012	-0.7	4.47
v18	novel.420	0.95	3.87
v18	v26	0.97	2
v18	v01	0.86	8.31
v18	novel.1115	0.92	8.49
v18	HF22079	0.9	5.2
v18	HF24610	0.88	4.12
v18	HF22080	0.95	2
v18	HF01811	0.89	9.9
v18	HF41706	0.84	9.49
v18	v12	0.95	4.47
v18	novel.583	0.9	4.47
v18	HF08054	0.95	4.9
v18	HF23619	0.87	8.94
v18	v13	0.94	5.29
v18	v27	0.97	2.83
v21	novel.1006	0.93	3.16
v21	novel.2802	0.88	9.49
v21	HF28735	0.9	5.48
v21	novel.1848	0.93	2.45
v21	HF13317	0.9	9.9
v21	v02	0.88	4.12
v21	v07	0.92	2
v21	v25	0.89	4.9
v21	HF14603	0.9	2.83
v21	HF41775	0.93	2.45
v25	HF23837	0.86	5.29
v25	v06	0.8	6.71
v25	v02	0.86	3.16
v25	v07	0.82	9.49
v25	HF05500	0.91	1
v25	v21	0.89	4.9
v25	novel.108	0.84	8.49
v25	v03	0.82	6.63
v26	HF32028	0.9	7.75
v26	HF25735	0.89	3.32
v26	novel.420	0.92	8.49
v26	novel.1115	0.92	8.37
v26	v30	0.75	8.77
v26	HF22079	0.92	2.83
v26	v18	0.97	2
v26	HF41706	0.82	9
v26	HF22080	0.89	6.93
v26	HF08054	0.95	3.87
v26	HF23619	0.88	3.74
v26	v13	0.99	1.41
v26	v12	0.99	1.73
v26	v27	1	1
v27	HF32028	0.89	9.49
v27	HF25735	0.89	4.69
v27	novel.420	0.92	9.17
v27	novel.1115	0.92	8.77
v27	v26	1	1
v27	HF22079	0.92	4
v27	v18	0.97	2.83
v27	HF22080	0.89	9.17
v27	HF08054	0.95	5.48
v27	HF23619	0.88	6.48
v27	v13	0.99	2
v27	v12	0.99	2.45
v28	HF00861	0.83	7.21
v28	novel.1865	0.84	1.73
v28	HF17170	0.83	3.46
v28	HF29539	0.74	8.37
v28	novel.3701	0.76	8.37
v28	v03	0.83	3.46
v29	HF13257	0.65	5.83
v29	v10	0.76	2.65
v30	v16	0.72	7.42
v30	v26	0.75	8.77
v30	novel.2716	0.64	7.14
HF42576	HF13913	0.82	6.63
HF42576	HF02642	0.79	8.49
HF42576	HF18142	0.85	2.45
HF42576	HF35144	0.85	4.24
HF42576	HF35143	0.9	1.41
HF42576	HF18064	0.81	8.12
HF42576	HF11054	0.79	6
HF30515	HF42180	0.84	7.94
HF30515	HF23837	0.82	9.8
HF30515	HF38968	0.89	1.73
HF30515	HF31678	0.87	2.24
HF30515	HF13913	0.88	3.46
HF30515	HF40059	0.9	1.41
HF30515	HF26061	0.81	8.94
HF30515	novel.432	0.94	1
HF30515	HF15434	0.87	4.24
HF30515	v06	0.86	3.74
HF30515	HF44323	0.82	5.29
HF35143	HF35144	0.89	2.45
HF35143	HF17170	0.82	6.48
HF35143	HF38968	0.81	8
HF35143	HF13913	0.9	1.41
HF35143	HF30664	0.87	5.29
HF35143	HF34088	0.8	7.07
HF35143	HF11054	0.83	3.16
HF35143	HF42576	0.9	1.41
HF35143	HF18142	0.81	9.95
HF35143	HF28179	0.8	8.12
HF35143	novel.1624	0.8	6
HF23339	HF23837	0.88	3.87
HF23339	HF30664	0.88	4.9
HF23339	HF05500	0.89	2.83
HF23339	novel.184	0.94	1
HF23339	novel.108	0.88	6.32
HF23339	HF05058	0.9	3.87
HF07570	HF37972	0.81	5.48
HF00861	novel.1111	0.87	6.71
HF00861	HF19070	0.89	1.73
HF00861	HF21305	0.89	3.16
HF00861	HF31284	0.85	4.47
HF00861	novel.1865	0.83	9.59
HF00861	HF30664	0.89	3
HF00861	HF23338	0.83	8.66
HF00861	novel.583	0.86	7.48
HF00861	v28	0.83	7.21
HF00861	v03	0.83	5.2
HF00861	v13	0.88	6.93
HF25185	HF05500	0.83	8.66
HF40244	novel.2871	0.82	5.66
HF40244	HF26096	0.8	6.71
HF40244	novel.3733	0.77	9.38
HF13913	HF35144	0.9	1
HF13913	HF35143	0.9	1.41
HF13913	HF30664	0.84	9.17
HF13913	HF17170	0.83	6.71
HF13913	HF42576	0.82	6.63
HF13913	HF38968	0.84	7.48
HF13913	HF11054	0.83	5.48
HF13913	HF15434	0.87	2.83
HF13913	v06	0.86	2.24
HF13913	HF30515	0.88	3.46
HF13913	HF04898	0.85	7.35
HF32922	HF21722	0.87	3.87
HF32922	HF00367	0.94	1.41
HF32922	HF11094	0.94	3
HF26381	HF21131	0.84	7.14
HF26381	HF00367	0.9	5.29
HF26381	novel.583	0.91	1.41
HF34088	HF19070	0.82	9.06
HF34088	HF35143	0.8	7.07
HF34088	HF30664	0.91	1.41
novel.1697	novel.1865	0.89	1.41
HF18802	HF41775	0.91	6.32
HF39406	HF33601	0.95	4.12
HF10252	HF40094	0.92	7
HF10252	HF23759	0.93	4.9
HF10252	HF21526	0.9	8.31
HF00367	HF36171	0.88	5.48
HF00367	HF21345	0.88	8.77
HF00367	HF36826	0.9	2.45
HF00367	HF32922	0.94	1.41
HF00367	HF20535	0.93	2.83
HF00367	novel.1757	0.85	10
HF00367	HF18566	0.86	7.55
HF00367	HF31108	0.88	6
HF00367	HF26381	0.9	5.29
HF00367	HF11094	0.96	1.41
HF00367	HF22291	0.9	9.8
HF00367	HF41351	0.93	4.47
HF00367	HF30842	0.94	1.73
HF00367	HF18469	0.89	7.94
HF24129	novel.1704	0.91	7.21
HF35144	HF30113	0.85	5.66
HF35144	HF20331	0.78	4.36
HF35144	HF35143	0.89	2.45
HF35144	HF13913	0.9	1
HF35144	HF23421	0.8	3.46
HF35144	HF11054	0.85	2.24
HF35144	HF42576	0.85	4.24
HF35144	HF15434	0.82	7.94
HF35144	HF18142	0.83	6.93
HF35144	HF02296	0.86	6.48
HF35144	novel.3601	-0.82	7.07
HF35144	novel.1624	0.8	5.29
HF15434	HF35144	0.82	7.94
HF15434	HF42180	0.83	7.35
HF15434	HF38968	0.81	8.94
HF15434	HF29538	0.8	6.32
HF15434	HF13913	0.87	2.83
HF15434	HF40059	0.88	1.73
HF15434	HF30515	0.87	4.24
HF15434	novel.3701	0.84	5
HF15434	HF04898	0.86	4.47
HF42909	HF14156	0.85	5.66
HF17918	novel.2871	0.79	6.71
HF17918	novel.3733	0.82	4.47
HF17918	novel.2737	0.79	7.35
HF05686	HF23837	0.9	1.41
HF05686	HF04582	0.79	9.75
HF05686	HF14607	0.85	3.46
HF05686	novel.432	0.88	2
HF05686	novel.108	0.87	4.24
HF05686	HF34392	0.84	7.75
HF15826	HF19070	0.89	2
HF15826	novel.108	0.81	9
HF30664	HF00861	0.89	3
HF30664	HF19070	0.87	7.07
HF30664	HF21305	0.92	1
HF30664	HF23837	0.86	6.93
HF30664	HF13913	0.84	9.17
HF30664	HF18142	0.83	9.49
HF30664	HF28179	0.85	4.69
HF30664	HF35143	0.87	5.29
HF30664	HF34088	0.91	1.41
HF30664	novel.184	0.83	9.17
HF30664	novel.108	0.86	9
HF30664	HF23339	0.88	4.9
novel.184	HF30664	0.83	9.17
novel.184	HF18142	0.83	6.32
novel.184	HF04684	0.82	8.94
novel.184	HF17930	0.79	8.49
novel.184	novel.432	0.81	9.95
novel.184	HF29539	0.81	8.06
novel.184	novel.108	0.84	6.71
novel.184	HF05058	0.86	6.48
novel.184	HF23339	0.94	1
HF18566	HF21722	0.82	8.49
HF18566	HF00367	0.86	7.55
HF14420	HF14156	0.89	4.24
HF11054	HF35144	0.85	2.24
HF11054	HF35143	0.83	3.16
HF11054	HF42576	0.79	6
HF11054	HF13913	0.83	5.48
HF11054	HF20331	0.71	9.9
HF11054	HF41368	0.76	4.9
HF11054	novel.2587	0.7	7.55
HF36021	HF03489	0.79	5.92
HF36021	novel.583	0.85	4.69
HF19067	HF34864	0.95	2.83
HF19067	HF08357	0.94	7.35
HF19067	HF20422	0.93	8.66
HF19067	HF23759	0.94	6.32
HF24827	HF31012	0.68	3.16
HF36692	novel.1493	0.91	4.24
HF36692	novel.1234	0.91	5.48
HF36231	HF27548	0.93	3
HF05058	HF40523	0.9	2
HF05058	HF41805	0.89	2.65
HF05058	HF40094	0.9	9.49
HF05058	v04	0.91	2.45
HF05058	HF04684	0.87	7.75
HF05058	HF27548	0.9	5.29
HF05058	novel.184	0.86	6.48
HF05058	HF23339	0.9	3.87
HF41805	HF20422	0.88	9.59
HF41805	HF16450	0.86	9.54
HF41805	novel.108	0.86	8.37
HF41805	HF05058	0.89	2.65
HF15239	HF08357	0.93	8.83
HF19070	HF00861	0.89	1.73
HF19070	HF21305	0.88	7.35
HF19070	HF34088	0.82	9.06
HF19070	HF13140	0.86	9.9
HF19070	HF30664	0.87	7.07
HF19070	HF15826	0.89	2
HF19070	HF21345	0.91	1
HF19070	HF27548	0.89	7.07
HF19070	HF09335	0.9	1.41
HF40316	HF34864	0.96	6.24
HF13140	HF19070	0.86	9.9
HF25885	HF13257	0.85	4
HF09335	HF19070	0.9	1.41
HF09335	HF23341	0.85	8.49
HF09603	HF39986	-0.82	4.69
HF30842	HF00367	0.94	1.73
HF30842	HF11094	0.89	8
HF03319	novel.1234	0.88	9.49
HF04169	HF21722	0.86	2
HF04169	HF37972	0.83	2.45
HF04169	novel.583	0.84	7.48
novel.1624	HF35144	0.8	5.29
novel.1624	HF35143	0.8	6
HF28113	novel.1006	0.95	5.29
HF28113	HF13317	0.94	7.75
HF18142	HF21305	0.84	10
HF18142	HF42576	0.85	2.45
HF18142	HF30664	0.83	9.49
HF18142	HF35144	0.83	6.93
HF18142	HF35143	0.81	9.95
HF18142	novel.184	0.83	6.32
HF01811	HF31038	0.89	2.45
HF01811	HF08357	0.92	4.9
HF01811	novel.420	0.92	5.1
HF01811	v18	0.89	9.9
HF01811	HF02296	0.91	1.73
HF18064	HF42576	0.81	8.12
HF02642	HF42576	0.79	8.49
novel.982	novel.1493	0.95	1
HF40523	HF05058	0.9	2
HF11094	HF36826	0.9	4.47
HF11094	novel.420	0.93	5.66
HF11094	HF32922	0.94	3
HF11094	HF00367	0.96	1.41
HF11094	HF33775	0.88	6.48
HF11094	HF41351	0.92	5.48
HF11094	HF40094	0.91	9.49
HF11094	HF36171	0.91	2.65
HF11094	HF21345	0.9	7.21
HF11094	HF18469	0.91	4
HF11094	HF30842	0.89	8
HF11094	HF22291	0.97	1
HF20837	novel.616	-0.81	9.49
HF41351	HF00367	0.93	4.47
HF41351	HF11094	0.92	5.48
novel.410	HF42602	0.77	3.87
novel.80	HF40094	0.93	4.58
HF04508	novel.3211	0.87	5.74
HF14950	HF21131	0.86	1.41
HF39970	novel.1006	0.94	8.77
HF25588	HF20422	0.95	7.28
HF30113	HF35144	0.85	5.66
HF33778	novel.1848	0.92	6.32
HF33778	novel.2301	0.93	6.48
HF31038	HF01811	0.89	2.45
HF23421	HF35144	0.8	3.46
HF04684	novel.184	0.82	8.94
HF04684	HF05058	0.87	7.75
HF04684	HF23338	0.82	7.21
HF31284	HF00861	0.85	4.47
HF31284	HF21131	0.86	1
HF11895	novel.2871	0.92	3.16
HF11895	HF26096	0.91	1.73
HF11895	novel.2848	0.9	3.46
HF11895	novel.3733	0.9	5
HF11895	novel.2737	0.85	6.93
HF40094	HF10252	0.92	7
HF40094	novel.420	0.94	3.46
HF40094	novel.80	0.93	4.58
HF40094	HF23759	0.95	2
HF40094	HF11094	0.91	9.49
HF40094	HF21345	0.91	6.16
HF40094	HF05058	0.9	9.49
HF40094	HF22291	0.92	6
HF01838	HF05019	0.89	5.48
HF23837	HF05686	0.9	1.41
HF23837	HF08467	0.87	3.46
HF23837	HF28512	0.81	9.49
HF23837	HF30664	0.86	6.93
HF23837	HF30515	0.82	9.8
HF23837	v25	0.86	5.29
HF23837	HF44323	0.8	6.93
HF23837	HF43336	0.87	3.16
HF23837	novel.432	0.81	9.38
HF23837	novel.108	0.93	1
HF23837	HF23339	0.88	3.87
HF33775	HF11094	0.88	6.48
HF23341	HF31233	0.9	6.71
HF23341	HF32028	0.88	7.75
HF23341	HF05500	0.88	7
HF23341	HF02543	0.93	3.16
HF23341	novel.1704	0.96	1.41
HF23341	novel.576	0.9	6.63
HF23341	HF11756	0.89	9.22
HF23341	HF09335	0.85	8.49
HF23341	HF28179	0.83	9.49
HF19063	novel.1006	0.92	6.16
HF21345	HF19070	0.91	1
HF21345	novel.420	0.9	8.49
HF21345	HF21305	0.88	7.75
HF21345	HF00367	0.88	8.77
HF21345	HF40094	0.91	6.16
HF21345	HF11094	0.9	7.21
HF21345	v01	0.88	2.83
HF21345	HF22080	0.88	9.38
HF21345	HF12214	0.88	5.1
HF40889	novel.1865	0.78	9.75
HF14329	HF34864	0.95	10
HF28471	novel.1006	0.93	6.71
HF39972	novel.1006	0.96	3.16
HF13317	HF32412	0.91	5.48
HF13317	novel.1006	0.95	2.24
HF13317	HF05220	0.95	2.45
HF13317	v21	0.9	9.9
HF13317	HF08467	0.88	5.2
HF13317	HF33184	0.94	2
HF13317	HF28113	0.94	7.75
HF13317	HF16794	0.9	9.8
HF13317	HF21641	0.95	1.73
HF13317	novel.516	0.93	2.45
HF13317	HF14603	0.89	6.93
HF13317	novel.283	0.9	7.75
HF13317	HF33802	0.91	8.49
HF11894	novel.2871	0.93	2.83
HF11894	HF26096	0.87	4.24
HF11894	novel.2848	0.92	1.73
HF11894	novel.3733	0.92	4
HF11894	novel.2737	0.87	6.32
HF15453	HF21722	0.83	7.35
novel.1006	HF37800	0.93	8.94
novel.1006	novel.3506	0.95	5.48
novel.1006	HF33641	0.96	1
novel.1006	v21	0.93	3.16
novel.1006	novel.1848	0.93	4.69
novel.1006	HF11330	0.91	6.93
novel.1006	HF28113	0.95	5.29
novel.1006	HF13317	0.95	2.24
novel.1006	HF21641	0.92	6
novel.1006	HF39972	0.96	3.16
novel.1006	HF28471	0.93	6.71
novel.1006	HF19063	0.92	6.16
novel.1006	novel.516	0.92	6.32
novel.1006	HF39970	0.94	8.77
novel.510	HF27548	0.92	6
HF29539	HF17170	0.81	5.66
HF29539	HF29538	0.85	2
HF29539	novel.184	0.81	8.06
HF29539	novel.3701	0.86	2
HF29539	novel.1865	0.85	2.45
HF29539	v28	0.74	8.37
novel.350	HF20422	0.94	9.8
HF21638	HF34864	0.94	8.12
novel.583	HF15790	0.83	9.49
novel.583	HF00861	0.86	7.48
novel.583	HF36021	0.85	4.69
novel.583	novel.1111	0.87	7.21
novel.583	HF04169	0.84	7.48
novel.583	HF24610	0.86	6.32
novel.583	v18	0.9	4.47
novel.583	HF26381	0.91	1.41
novel.583	HF23338	0.86	3
novel.583	HF22080	0.89	4.24
novel.1865	HF00861	0.83	9.59
novel.1865	HF29539	0.85	2.45
novel.1865	novel.1697	0.89	1.41
novel.1865	HF40889	0.78	9.75
novel.1865	novel.3701	0.77	7.35
novel.1865	v28	0.84	1.73
HF37972	HF32028	0.82	9.49
HF37972	HF04169	0.83	2.45
HF37972	HF07570	0.81	5.48
HF37972	v12	0.83	7.48
novel.1757	HF00367	0.85	10
HF08467	HF23837	0.87	3.46
HF08467	HF13317	0.88	5.2
HF08467	novel.108	0.88	2.45
HF43113	novel.616	0.79	5.48
HF11756	HF31233	0.95	2.45
HF11756	HF16450	0.93	2.45
HF11756	novel.2866	0.89	9.8
HF11756	novel.1704	0.94	4.47
HF11756	HF23341	0.89	9.22
HF14331	HF21526	0.91	3.87
HF21525	HF21526	0.9	3.46
HF40311	HF03601	0.86	8.83
HF25406	HF42639	0.86	9.8
HF22291	HF00367	0.9	9.8
HF22291	HF40094	0.92	6
HF22291	HF23759	0.93	5.1
HF22291	HF11094	0.97	1
HF36151	HF27548	0.9	5.66
HF41775	novel.2802	0.9	5.48
HF41775	novel.1848	0.9	9.54
HF41775	novel.2098	0.93	1.41
HF41775	HF18802	0.91	6.32
HF41775	v21	0.93	2.45
HF41775	novel.2707	0.93	1.73
HF41775	novel.974	0.93	8.94
HF28582	HF20422	0.89	8.94
HF28582	HF05224	0.87	6.93
HF14197	HF27548	0.89	5.83
HF20535	HF00367	0.93	2.83
HF43815	HF34864	0.96	1.41
HF31108	HF00367	0.88	6
HF05337	HF08357	0.92	5
HF05500	novel.1704	0.88	7.75
HF05500	HF21305	0.88	5.66
HF05500	v25	0.91	1
HF05500	HF25185	0.83	8.66
HF05500	HF23341	0.88	7
HF05500	HF23339	0.89	2.83
HF01050	HF43095	0.86	7.07
HF42639	HF14591	0.88	3.87
HF42639	novel.3737	0.88	6.93
HF42639	novel.3330	0.8	6.63
HF42639	novel.2440	0.9	4.69
HF42639	HF25406	0.86	9.8
HF42639	HF27454	0.83	9.38
HF42639	novel.1961	0.81	8.25
HF42639	v19	0.91	1.41
HF42639	novel.2485	0.88	8.06
novel.3341	HF34864	0.96	1.41
HF11499	HF34864	0.93	8.83
HF16450	HF41805	0.86	9.54
HF16450	HF11756	0.93	2.45
HF16450	novel.1115	0.9	8.25
HF16450	novel.283	0.92	1.41
HF16188	novel.1506	0.94	2
HF23338	HF00861	0.83	8.66
HF23338	HF04684	0.82	7.21
HF23338	HF25735	0.82	8.06
HF23338	HF22079	0.82	6.93
HF23338	novel.583	0.86	3
HF12214	HF30318	0.88	9.64
HF12214	HF21345	0.88	5.1
HF12214	HF31666	0.87	8.94
HF05224	HF05220	0.9	4.47
HF05224	HF32412	0.88	7.48
HF05224	HF28735	0.89	6
HF05224	v02	0.85	9.17
HF05224	HF14754	0.87	8.77
HF05224	HF05215	0.91	3.16
HF05224	HF28582	0.87	6.93
HF32028	HF31233	0.93	2.24
HF32028	novel.1704	0.91	4.9
HF32028	HF25735	0.86	8.06
HF32028	novel.1115	0.91	6.71
HF32028	HF37972	0.82	9.49
HF32028	v26	0.9	7.75
HF32028	HF23341	0.88	7.75
HF32028	v13	0.91	4.9
HF32028	v12	0.91	6.71
HF32028	v27	0.89	9.49
HF30318	HF12214	0.88	9.64
HF31012	HF24827	0.68	3.16
HF31012	v16	-0.7	4.47
HF28512	HF23837	0.81	9.49
HF28512	novel.108	0.86	6.32
HF18906	HF14156	0.9	3.46
novel.3311	novel.1506	0.94	6.48
novel.3311	HF05019	0.94	2.65
HF38478	novel.1848	0.93	6
HF32412	HF13317	0.91	5.48
HF32412	HF05224	0.88	7.48
HF03489	novel.3660	0.85	4.12
HF03489	HF36021	0.79	5.92
HF03489	novel.1569	0.85	4.47
HF03489	HF22080	0.85	7.94
novel.1961	HF42639	0.81	8.25
HF02374	novel.2848	0.84	2.83
novel.3211	HF04508	0.87	5.74
novel.3211	HF34700	0.86	7.75
novel.3211	HF26019	0.84	9.9
novel.3211	novel.3660	0.89	2.45
novel.3211	novel.1283	0.87	6.32
novel.3211	novel.1569	0.89	3.16
novel.3211	HF25649	0.87	7.75
novel.3465	HF08357	0.95	4.47
novel.3465	HF23759	0.97	1
HF27548	HF19070	0.89	7.07
HF27548	novel.476	0.89	7.21
HF27548	novel.1111	0.91	2.45
HF27548	HF36151	0.9	5.66
HF27548	v04	0.9	7.42
HF27548	novel.510	0.92	6
HF27548	HF14197	0.89	5.83
HF27548	HF05058	0.9	5.29
HF27548	HF36231	0.93	3
HF19745	HF39986	0.83	8.37
HF42954	HF39986	0.85	5.29
novel.1848	novel.3506	0.93	5.39
novel.1848	novel.1006	0.93	4.69
novel.1848	HF28735	0.91	4.24
novel.1848	v21	0.93	2.45
novel.1848	HF38478	0.93	6
novel.1848	v07	0.88	6.16
novel.1848	HF33778	0.92	6.32
novel.1848	HF41775	0.9	9.54
HF34400	HF31233	0.9	7.21
HF34400	HF13257	0.86	3.16
HF11330	novel.1006	0.91	6.93
HF11330	novel.108	0.88	6.32
HF02296	HF35144	0.86	6.48
HF02296	HF01811	0.91	1.73
HF21722	HF04169	0.86	2
HF21722	HF15453	0.83	7.35
HF21722	HF32922	0.87	3.87
HF21722	HF18566	0.82	8.49
HF21722	HF23619	0.86	3.87
HF21131	HF25735	0.8	9.22
HF21131	HF26381	0.84	7.14
HF21131	novel.1298	0.81	8.25
HF21131	HF31284	0.86	1
HF21131	HF14950	0.86	1.41
HF37800	novel.1006	0.93	8.94
HF28179	HF35143	0.8	8.12
HF28179	HF38968	0.85	2.24
HF28179	HF30664	0.85	4.69
HF28179	novel.1055	0.78	4.24
HF28179	HF23341	0.83	9.49
HF08357	novel.420	0.95	2
HF08357	HF32277	0.94	7.48
HF08357	HF41617	0.95	5.48
HF08357	HF19067	0.94	7.35
HF08357	HF23759	0.95	3
HF08357	novel.1115	0.94	5.74
HF08357	novel.3465	0.95	4.47
HF08357	HF15239	0.93	8.83
HF08357	HF01811	0.92	4.9
HF08357	HF05337	0.92	5
novel.3187	HF20422	0.9	8.72
HF21526	HF10252	0.9	8.31
HF21526	HF21525	0.9	3.46
HF21526	HF14331	0.91	3.87
HF21526	HF41706	0.86	5.66
HF23619	HF21722	0.86	3.87
HF23619	v26	0.88	3.74
HF23619	v18	0.87	8.94
HF23619	v12	0.88	5.29
HF23619	v27	0.88	6.48
novel.576	HF31233	0.94	2
novel.576	novel.1704	0.93	4.9
novel.576	HF18469	0.9	7.07
novel.576	HF23341	0.9	6.63
HF23759	HF08357	0.95	3
HF23759	HF10252	0.93	4.9
HF23759	novel.420	0.96	2.45
HF23759	HF40094	0.95	2
HF23759	HF19067	0.94	6.32
HF23759	novel.1115	0.94	5.29
HF23759	novel.3465	0.97	1
HF23759	HF12382	0.93	4.47
HF23759	HF22291	0.93	5.1
novel.1055	HF28179	0.78	4.24
novel.1598	novel.1493	0.88	6
novel.1543	novel.2802	0.94	2.24
novel.1797	HF20422	0.92	4.69
HF25649	novel.3211	0.87	7.75
novel.2749	novel.1352	0.93	5.1
novel.2716	v30	0.64	7.14
novel.2716	HF22776	-0.61	9.8
novel.2716	HF22468	0.68	5.92
HF20331	HF35144	0.78	4.36
HF20331	HF11054	0.71	9.9
HF33641	novel.1006	0.96	1
HF15790	novel.583	0.83	9.49
HF06513	HF03601	0.84	8.83
HF31666	HF34864	0.92	5.74
HF31666	HF12214	0.87	8.94
HF24610	v18	0.88	4.12
HF24610	novel.3660	0.88	4.69
HF24610	HF22080	0.88	5.48
HF24610	novel.1569	0.85	9.54
HF24610	HF19702	0.87	2
HF24610	novel.583	0.86	6.32
HF21516	HF34700	0.88	6.93
novel.1298	HF31233	0.87	8.49
novel.1298	HF21131	0.81	8.25
HF22468	novel.2716	0.68	5.92
novel.1167	HF31233	0.9	8.49
HF33303	HF34700	0.93	3.46
HF33303	HF26019	0.99	1
HF33303	novel.3660	0.89	8.94
HF33303	novel.1283	0.92	5.92
HF26019	HF34700	0.95	2
HF26019	HF33303	0.99	1
HF26019	HF40546	0.92	4.58
HF26019	novel.3758	0.94	3.16
HF26019	novel.546	0.97	1.41
HF26019	novel.3211	0.84	9.9
HF26019	HF37079	0.9	6.93
HF26019	novel.3660	0.94	3.46
HF26019	novel.1283	0.96	1.73
HF26019	HF03202	0.88	8.12
HF26019	novel.1569	0.9	6
HF35641	HF05019	0.87	5.2
HF21305	HF00861	0.89	3.16
HF21305	HF05500	0.88	5.66
HF21305	novel.420	0.9	7.75
HF21305	HF19070	0.88	7.35
HF21305	novel.2866	0.9	2
HF21305	novel.1704	0.91	5.29
HF21305	HF30664	0.92	1
HF21305	HF18142	0.84	10
HF21305	HF21345	0.88	7.75
HF21305	HF08054	0.89	9.9
novel.108	HF23837	0.93	1
novel.108	HF05686	0.87	4.24
novel.108	HF41805	0.86	8.37
novel.108	HF08467	0.88	2.45
novel.108	HF28512	0.86	6.32
novel.108	HF11330	0.88	6.32
novel.108	HF30664	0.86	9
novel.108	v25	0.84	8.49
novel.108	HF15826	0.81	9
novel.108	novel.184	0.84	6.71
novel.108	novel.283	0.89	3.16
novel.108	HF23339	0.88	6.32
HF39986	HF42954	0.85	5.29
HF39986	HF19745	0.83	8.37
HF39986	v16	0.79	6.32
HF39986	HF43336	0.82	10
HF39986	HF21287	0.86	5.29
HF39986	HF01585	0.83	9.38
HF39986	HF09603	-0.82	4.69
novel.3506	novel.1006	0.95	5.48
novel.3506	novel.1848	0.93	5.39
novel.514	novel.1352	0.92	6
HF08054	HF31233	0.93	8.49
HF08054	HF21305	0.89	9.9
HF08054	novel.420	0.97	1.41
HF08054	novel.1115	0.96	2
HF08054	novel.2866	0.9	7.75
HF08054	novel.1704	0.93	9
HF08054	v26	0.95	3.87
HF08054	v18	0.95	4.9
HF08054	HF22080	0.92	4.47
HF08054	v13	0.94	5.92
HF08054	v12	0.95	5
HF08054	v27	0.95	5.48
HF19702	HF24610	0.87	2
novel.1111	HF00861	0.87	6.71
novel.1111	HF27548	0.91	2.45
novel.1111	novel.583	0.87	7.21
HF39415	novel.1352	0.9	7.75
novel.420	HF08357	0.95	2
novel.420	novel.1704	0.93	7
novel.420	HF11094	0.93	5.66
novel.420	HF21305	0.9	7.75
novel.420	HF40094	0.94	3.46
novel.420	v26	0.92	8.49
novel.420	v18	0.95	3.87
novel.420	HF23759	0.96	2.45
novel.420	novel.1115	0.98	1
novel.420	HF21345	0.9	8.49
novel.420	HF31233	0.93	7.35
novel.420	HF18469	0.9	8.66
novel.420	HF22080	0.91	7.35
novel.420	HF01811	0.92	5.1
novel.420	novel.2866	0.9	7.21
novel.420	HF08054	0.97	1.41
novel.420	v12	0.93	8.37
novel.420	v27	0.92	9.17
HF34864	novel.3341	0.96	1.41
HF34864	HF19067	0.95	2.83
HF34864	HF11499	0.93	8.83
HF34864	HF43815	0.96	1.41
HF34864	HF21638	0.94	8.12
HF34864	v04	0.92	5.29
HF34864	HF40316	0.96	6.24
HF34864	HF31666	0.92	5.74
HF34864	HF14329	0.95	10
novel.3758	HF34700	0.88	6.48
novel.3758	HF26019	0.94	3.16
novel.3758	novel.1283	0.9	5.48
novel.2599	novel.2041	0.9	8.94
novel.2599	HF05019	0.93	2.45
novel.2599	HF16788	0.91	4.24
novel.2599	novel.558	0.93	3
HF41706	HF21526	0.86	5.66
HF41706	v26	0.82	9
HF41706	v18	0.84	9.49
HF28793	HF16156	0.87	4.9
HF05220	HF13317	0.95	2.45
HF05220	HF05224	0.9	4.47
novel.1569	HF34700	0.88	6.93
novel.1569	HF14754	0.93	1.73
novel.1569	v01	0.86	7.94
novel.1569	HF26019	0.9	6
novel.1569	HF03489	0.85	4.47
novel.1569	novel.3211	0.89	3.16
novel.1569	novel.3660	0.96	1
novel.1569	novel.1283	0.95	2
novel.1569	HF24610	0.85	9.54
novel.2802	HF28735	0.91	2
novel.2802	v21	0.88	9.49
novel.2802	HF06041	0.92	2.83
novel.2802	HF18907	0.88	5.92
novel.2802	HF10423	0.88	4.9
novel.2802	novel.1543	0.94	2.24
novel.2802	novel.1942	0.88	7.35
novel.2802	novel.2519	0.88	5.48
novel.2802	HF14744	0.92	4.24
novel.2802	HF41775	0.9	5.48
HF03202	HF26019	0.88	8.12
novel.1352	novel.2748	0.96	1
novel.1352	HF30185	0.88	5.29
novel.1352	v14	0.88	9.49
novel.1352	HF39415	0.9	7.75
novel.1352	HF02347	0.92	9.8
novel.1352	novel.2749	0.93	5.1
novel.1352	novel.514	0.92	6
novel.761	novel.2041	0.92	9.54
novel.761	HF05019	0.94	2.83
novel.761	novel.3344	0.94	5.48
novel.761	HF16788	0.91	8.72
novel.2930	HF20422	0.91	8.66
novel.112	novel.2041	0.94	4.47
novel.112	novel.3344	0.98	1
novel.112	novel.558	0.92	7.75
novel.2748	novel.1352	0.96	1
HF14607	HF05686	0.85	3.46
HF12185	novel.2848	0.78	5.66
novel.1704	HF31233	0.96	1
novel.1704	HF32028	0.91	4.9
novel.1704	HF05500	0.88	7.75
novel.1704	HF24129	0.91	7.21
novel.1704	novel.1115	0.93	6
novel.1704	novel.420	0.93	7
novel.1704	HF02543	0.95	2.45
novel.1704	HF21305	0.91	5.29
novel.1704	HF23709	0.92	7.07
novel.1704	novel.576	0.93	4.9
novel.1704	HF11756	0.94	4.47
novel.1704	novel.3663	0.94	5
novel.1704	HF18469	0.92	3.32
novel.1704	HF23341	0.96	1.41
novel.1704	HF08054	0.93	9
novel.3303	novel.3344	0.95	2.45
novel.2866	HF21305	0.9	2
novel.2866	novel.420	0.9	7.21
novel.2866	HF23709	0.9	6
novel.2866	novel.3663	0.9	6.32
novel.2866	HF08054	0.9	7.75
novel.2866	HF11756	0.89	9.8
novel.476	HF27548	0.89	7.21
HF02543	HF31233	0.93	5.29
HF02543	novel.1704	0.95	2.45
HF02543	HF18469	0.9	5.29
HF02543	HF23341	0.93	3.16
HF34700	HF21516	0.88	6.93
HF34700	novel.3758	0.88	6.48
HF34700	HF33303	0.93	3.46
HF34700	HF26019	0.95	2
HF34700	novel.546	0.91	4
HF34700	novel.3211	0.86	7.75
HF34700	novel.3660	0.91	4.47
HF34700	novel.1283	0.94	2.45
HF34700	novel.1569	0.88	6.93
HF18469	HF00367	0.89	7.94
HF18469	novel.420	0.9	8.66
HF18469	HF02543	0.9	5.29
HF18469	novel.1704	0.92	3.32
HF18469	novel.576	0.9	7.07
HF18469	HF11094	0.91	4
HF32277	HF08357	0.94	7.48
HF32277	HF20422	0.94	4.9
HF21339	novel.3660	0.89	7.94
HF14603	HF13317	0.89	6.93
HF14603	v07	0.88	3.46
HF14603	v08	0.84	5.48
HF14603	v21	0.9	2.83
HF05215	HF05224	0.91	3.16
HF37079	HF26019	0.9	6.93
HF37079	novel.3660	0.91	4.47
novel.1283	HF34700	0.94	2.45
novel.1283	novel.3758	0.9	5.48
novel.1283	HF14754	0.89	5.2
novel.1283	HF33303	0.92	5.92
novel.1283	HF26019	0.96	1.73
novel.1283	novel.546	0.9	6.48
novel.1283	novel.3211	0.87	6.32
novel.1283	novel.3660	0.94	3.46
novel.1283	novel.1569	0.95	2
novel.974	HF41775	0.93	8.94
novel.283	HF16450	0.92	1.41
novel.283	HF13317	0.9	7.75
novel.283	novel.108	0.89	3.16
HF18908	HF28735	0.9	7.48
HF33184	HF13317	0.94	2
novel.3344	v11	0.93	6.48
novel.3344	novel.112	0.98	1
novel.3344	novel.2041	0.94	3.46
novel.3344	novel.761	0.94	5.48
novel.3344	v17	0.92	7.94
novel.3344	novel.3555	0.92	9.49
novel.3344	novel.3303	0.95	2.45
novel.3344	novel.2504	0.9	9.8
novel.3344	novel.944	0.95	2.45
novel.3344	v15	0.93	7.48
novel.3344	novel.558	0.92	7.42
novel.3344	novel.1963	0.94	6
HF14744	novel.2802	0.92	4.24
HF36826	HF00367	0.9	2.45
HF36826	HF11094	0.9	4.47
novel.1115	HF08357	0.94	5.74
novel.1115	novel.1704	0.93	6
novel.1115	novel.420	0.98	1
novel.1115	HF16450	0.9	8.25
novel.1115	v18	0.92	8.49
novel.1115	HF23759	0.94	5.29
novel.1115	v04	0.91	8.37
novel.1115	HF32028	0.91	6.71
novel.1115	HF31233	0.93	7.48
novel.1115	v26	0.92	8.37
novel.1115	HF08054	0.96	2
novel.1115	v12	0.94	5.48
novel.1115	v27	0.92	8.77
novel.3765	HF20422	0.89	8.6
HF41617	HF08357	0.95	5.48
HF25735	HF32028	0.86	8.06
HF25735	HF21131	0.8	9.22
HF25735	HF22079	0.84	6.48
HF25735	v26	0.89	3.32
HF25735	HF23338	0.82	8.06
HF25735	v13	0.88	6.24
HF25735	v12	0.88	7.21
HF25735	v27	0.89	4.69
HF36171	HF00367	0.88	5.48
HF36171	HF11094	0.91	2.65
HF01743	HF14754	0.83	4.69
HF02347	novel.1352	0.92	9.8
novel.3660	HF34700	0.91	4.47
novel.3660	HF26019	0.94	3.46
novel.3660	HF03489	0.85	4.12
novel.3660	novel.3211	0.89	2.45
novel.3660	HF26667	0.88	9.49
novel.3660	novel.1283	0.94	3.46
novel.3660	HF24610	0.88	4.69
novel.3660	novel.1569	0.96	1
novel.3660	novel.546	0.89	7
novel.3660	HF37079	0.91	4.47
novel.3660	HF33303	0.89	8.94
novel.3660	HF21339	0.89	7.94
HF40546	HF26019	0.92	4.58
HF14754	HF05224	0.87	8.77
HF14754	novel.1283	0.89	5.2
HF14754	novel.1569	0.93	1.73
HF14754	HF01743	0.83	4.69
HF06041	novel.2802	0.92	2.83
HF06041	HF28735	0.89	8.94
HF35639	novel.1506	0.92	9
HF35639	HF05019	0.93	4.9
HF35639	HF42106	0.91	9.8
HF33601	HF39406	0.95	4.12
HF33601	v04	0.9	8.49
HF21641	novel.1006	0.92	6
HF21641	HF13317	0.95	1.73
HF21641	novel.516	0.91	4.58
novel.546	HF34700	0.91	4
novel.546	HF26019	0.97	1.41
novel.546	novel.3660	0.89	7
novel.546	novel.1283	0.9	6.48
HF23709	HF31233	0.91	8.37
HF23709	novel.1704	0.92	7.07
HF23709	novel.2866	0.9	6
HF30185	novel.1352	0.88	5.29
HF26667	novel.3660	0.88	9.49
HF12382	HF23759	0.93	4.47
HF28735	novel.2802	0.91	2
HF28735	v21	0.9	5.48
HF28735	novel.1848	0.91	4.24
HF28735	HF06041	0.89	8.94
HF28735	v02	0.85	9.64
HF28735	HF05224	0.89	6
HF28735	novel.1942	0.89	6.48
HF28735	HF18908	0.9	7.48
novel.944	novel.3344	0.95	2.45
novel.1963	novel.3344	0.94	6
HF20422	novel.3187	0.9	8.72
HF20422	novel.350	0.94	9.8
HF20422	HF32277	0.94	4.9
HF20422	HF41805	0.88	9.59
HF20422	HF19067	0.93	8.66
HF20422	novel.2930	0.91	8.66
HF20422	novel.3765	0.89	8.6
HF20422	HF28582	0.89	8.94
HF20422	v04	0.92	4.47
HF20422	HF25588	0.95	7.28
HF20422	novel.1797	0.92	4.69
novel.3663	HF31233	0.94	3.46
novel.3663	novel.2866	0.9	6.32
novel.3663	novel.1704	0.94	5
HF22080	novel.420	0.91	7.35
HF22080	v18	0.95	2
HF22080	v01	0.86	8.66
HF22080	HF03489	0.85	7.94
HF22080	HF21345	0.88	9.38
HF22080	HF24610	0.88	5.48
HF22080	v26	0.89	6.93
HF22080	v12	0.89	7.75
HF22080	novel.583	0.89	4.24
HF22080	HF08054	0.92	4.47
HF22080	v27	0.89	9.17
HF22079	HF25735	0.84	6.48
HF22079	v26	0.92	2.83
HF22079	v18	0.9	5.2
HF22079	HF23338	0.82	6.93
HF22079	v13	0.9	6.32
HF22079	v12	0.9	7.07
HF22079	v27	0.92	4
HF31233	HF32028	0.93	2.24
HF31233	novel.1167	0.9	8.49
HF31233	novel.420	0.93	7.35
HF31233	HF02543	0.93	5.29
HF31233	HF23709	0.91	8.37
HF31233	novel.1115	0.93	7.48
HF31233	novel.1704	0.96	1
HF31233	HF34400	0.9	7.21
HF31233	HF11756	0.95	2.45
HF31233	novel.3663	0.94	3.46
HF31233	novel.1298	0.87	8.49
HF31233	HF23341	0.9	6.71
HF31233	HF08054	0.93	8.49
HF31233	novel.576	0.94	2
HF31233	v12	0.91	9.38
v08	novel.516	0.86	5.29
v08	HF29540	0.83	8
v08	novel.186	0.76	7.21
v08	HF14603	0.84	5.48
v08	HF28140	0.86	4.69
v20	novel.1817	0.92	1.41
v20	HF26227	0.88	4.58
v20	HF20439	0.88	4.9
v20	HF16156	0.92	2
v24	novel.2301	0.94	4.47
v24	novel.1355	0.91	7.94
v24	HF38086	0.95	2.45
v24	HF28138	0.96	2
v24	v33	0.96	2
v24	v31	0.9	4.69
v24	HF28140	0.92	4.47
v24	novel.2486	0.92	5.48
v31	HF16930	0.85	6.48
v31	HF28140	0.92	1.73
v31	HF03601	0.86	2.24
v31	HF28138	0.87	9
v31	v33	0.87	7.48
v31	v24	0.9	4.69
v33	novel.2301	0.95	3
v33	novel.1355	0.93	5
v33	HF27540	0.88	9.49
v33	novel.3298	0.89	8.94
v33	v31	0.87	7.48
v33	HF38086	0.95	2
v33	HF28140	0.91	5.48
v33	v24	0.96	2
v33	HF17885	0.88	7.75
v33	novel.2486	0.97	1.41
novel.432	HF23837	0.81	9.38
novel.432	HF05686	0.88	2
novel.432	HF38968	0.88	2.45
novel.432	HF17930	0.77	8.49
novel.432	HF31678	0.85	4.47
novel.432	novel.184	0.81	9.95
novel.432	HF40059	0.84	5.92
novel.432	v06	0.77	8.06
novel.432	HF30515	0.94	1
novel.432	HF44323	0.83	2.65
HF16918	HF28138	0.93	8.37
HF43907	HF08487	0.93	6.93
HF39251	novel.322	0.85	8.72
HF39251	HF38317	0.86	6.48
HF10528	HF43336	0.83	6.32
HF40058	HF13039	0.86	9.8
HF40058	HF27540	0.92	3.46
HF07215	HF08487	0.92	5.2
HF38086	novel.2301	0.91	6.48
HF38086	HF25991	0.87	7.75
HF38086	HF27540	0.91	4
HF38086	v33	0.95	2
HF38086	novel.1355	0.91	6.32
HF38086	HF19916	0.91	6
HF38086	HF38917	0.88	9.54
HF38086	HF27430	0.89	9.95
HF38086	HF33802	0.89	10
HF38086	v24	0.95	2.45
HF38086	HF29328	0.88	9.17
HF38086	HF17885	0.89	6.63
HF38086	novel.2814	0.86	7.94
HF38086	novel.2486	0.91	7.48
HF27540	novel.266	0.89	9.54
HF27540	novel.2301	0.9	8.94
HF27540	HF38086	0.91	4
HF27540	v33	0.88	9.49
HF27540	HF19916	0.92	2
HF27540	HF38917	0.88	7.75
HF27540	HF40058	0.92	3.46
HF27540	HF34392	0.87	8.94
HF27540	HF27430	0.9	6.93
HF27540	HF33747	0.87	8.49
HF27540	HF17885	0.92	1.73
HF27540	HF43810	0.88	4.69
HF10125	HF08487	0.93	8.94
HF23348	HF38814	0.95	7.75
HF43336	v16	0.79	4.24
HF43336	HF23837	0.87	3.16
HF43336	HF34374	-0.9	1
HF43336	HF10528	0.83	6.32
HF43336	HF35897	0.83	9.95
HF43336	HF34392	0.87	3.46
HF43336	HF39986	0.82	10
HF43336	HF04582	0.85	3.74
HF43336	HF03516	0.86	4.9
HF43336	HF01585	0.87	4
HF43336	HF43810	0.87	3.87
HF03516	HF43336	0.86	4.9
HF35121	HF38814	0.94	7.94
HF04582	HF05686	0.79	9.75
HF04582	HF43336	0.85	3.74
HF21287	HF39986	0.86	5.29
HF34374	HF43336	-0.9	1
HF27430	HF13039	0.93	1.41
HF27430	HF27540	0.9	6.93
HF27430	HF38086	0.89	9.95
HF27430	HF17885	0.9	5.48
novel.2814	HF38086	0.86	7.94
HF35897	HF43336	0.83	9.95
HF35897	HF08487	0.88	7.35
novel.3691	novel.322	0.9	5.74
HF43810	HF43336	0.87	3.87
HF43810	HF27540	0.88	4.69
HF10991	HF08487	0.95	1.73
HF44323	HF23837	0.8	6.93
HF44323	HF17930	0.8	2.83
HF44323	novel.432	0.83	2.65
HF44323	HF31678	0.8	5.92
HF44323	HF30515	0.82	5.29
HF33747	HF27540	0.87	8.49
novel.894	HF28138	0.91	9.22
HF38968	HF35143	0.81	8
HF38968	HF17170	0.87	3
HF38968	novel.432	0.88	2.45
HF38968	HF13913	0.84	7.48
HF38968	HF40059	0.85	4.9
HF38968	HF15434	0.81	8.94
HF38968	v06	0.79	7.48
HF38968	HF30515	0.89	1.73
HF38968	HF28179	0.85	2.24
HF38968	HF04898	0.85	6.93
HF28140	novel.2301	0.92	4.69
HF28140	v08	0.86	4.69
HF28140	v33	0.91	5.48
HF28140	novel.1355	0.9	8.49
HF28140	v31	0.92	1.73
HF28140	HF40207	0.84	9.75
HF28140	HF03601	0.84	9.17
HF28140	v24	0.92	4.47
HF28140	novel.2486	0.93	2
HF26359	novel.1355	0.81	6.32
HF40207	HF28140	0.84	9.75
HF13039	HF27430	0.93	1.41
HF13039	v32	0.86	6
HF13039	HF29328	0.84	9.22
HF13039	HF30727	0.82	8.77
HF13039	HF38917	0.89	2.45
HF13039	HF40058	0.86	9.8
HF31661	HF08487	0.96	2
HF19916	HF27540	0.92	2
HF19916	HF38086	0.91	6
HF17930	novel.432	0.77	8.49
HF17930	novel.184	0.79	8.49
HF17930	HF43643	0.75	6.93
HF17930	HF37871	0.84	1.41
HF17930	HF44323	0.8	2.83
novel.516	HF37156	0.88	9.49
novel.516	novel.1006	0.92	6.32
novel.516	novel.1734	0.9	2
novel.516	HF13317	0.93	2.45
novel.516	HF16794	0.9	6.48
novel.516	HF21641	0.91	4.58
novel.516	v08	0.86	5.29
novel.1315	HF28138	0.92	7.48
HF32994	novel.1817	0.84	7.94
HF34392	HF05686	0.84	7.75
HF34392	HF43336	0.87	3.46
HF34392	HF27540	0.87	8.94
HF26432	HF16930	0.9	2.83
HF28138	HF16918	0.93	8.37
HF28138	HF26565	0.96	2
HF28138	HF38983	0.93	9.95
HF28138	novel.3298	0.92	8.83
HF28138	novel.387	0.95	4.47
HF28138	novel.2156	0.94	5.48
HF28138	v31	0.87	9
HF28138	HF08841	0.97	1.41
HF28138	novel.276	0.94	6.48
HF28138	HF07511	0.96	3
HF28138	novel.894	0.91	9.22
HF28138	novel.3014	0.94	6.93
HF28138	novel.1964	0.94	6.71
HF28138	novel.1315	0.92	7.48
HF28138	v24	0.96	2
HF28138	novel.760	0.93	9.17
HF28138	HF14956	0.82	7.21
HF07511	HF28138	0.96	3
HF07511	novel.3298	0.93	4.9
HF35095	HF38814	0.95	3.87
HF16930	novel.1964	0.87	6
HF16930	HF26432	0.9	2.83
HF16930	HF38983	0.87	7.94
HF16930	v31	0.85	6.48
HF16930	HF02074	0.86	7.75
HF16930	HF03601	0.82	9.49
HF30727	HF13039	0.82	8.77
novel.3298	novel.3014	0.93	4
novel.3298	novel.1931	0.93	3.87
novel.3298	HF26565	0.95	2
novel.3298	HF28138	0.92	8.83
novel.3298	v33	0.89	8.94
novel.3298	novel.2156	0.92	9.17
novel.3298	HF07511	0.93	4.9
novel.3298	HF17885	0.9	4.24
novel.3298	novel.876	0.93	5.92
HF29328	HF13039	0.84	9.22
HF29328	HF38086	0.88	9.17
HF38917	HF13039	0.89	2.45
HF38917	HF27540	0.88	7.75
HF38917	HF38086	0.88	9.54
HF15305	HF38814	0.96	2
HF15305	HF26227	0.89	10
HF26227	novel.1817	0.84	9.17
HF26227	HF15305	0.89	10
HF26227	novel.2573	0.91	6.71
HF26227	v20	0.88	4.58
HF26227	HF00315	0.84	4.36
HF26227	HF37818	0.75	7.35
HF26227	HF16156	0.94	1
HF26227	HF37842	0.92	5.29
HF08487	HF35897	0.88	7.35
HF08487	HF43907	0.93	6.93
HF08487	HF23470	0.93	8.94
HF08487	HF10991	0.95	1.73
HF08487	HF31661	0.96	2
HF08487	HF40169	0.93	6.93
HF08487	HF17936	0.99	1
HF08487	HF31449	0.93	5.92
HF08487	v32	0.9	10
HF08487	HF10125	0.93	8.94
HF08487	HF07215	0.92	5.2
HF10423	novel.2802	0.88	4.9
novel.2301	novel.266	0.92	5.2
novel.2301	HF33778	0.93	6.48
novel.2301	HF38155	0.82	9.7
novel.2301	HF01954	0.92	7.75
novel.2301	HF28140	0.92	4.69
novel.2301	HF27540	0.9	8.94
novel.2301	HF38086	0.91	6.48
novel.2301	v33	0.95	3
novel.2301	novel.1355	0.97	1
novel.2301	HF29540	0.9	4.12
novel.2301	novel.2156	0.93	8
novel.2301	novel.3014	0.95	4
novel.2301	HF33802	0.92	6.93
novel.2301	v24	0.94	4.47
novel.2301	novel.2486	0.97	1.41
novel.2301	novel.876	0.94	5.48
HF14956	HF28138	0.82	7.21
HF32350	HF38814	0.95	2.83
HF32350	novel.322	0.92	5.92
HF32350	HF38819	0.91	8.49
HF40169	HF08487	0.93	6.93
HF38983	HF16930	0.87	7.94
HF38983	HF28138	0.93	9.95
HF01585	HF43336	0.87	4
HF01585	HF39986	0.83	9.38
HF08841	HF28138	0.97	1.41
novel.186	HF23432	0.72	7.07
novel.186	v08	0.76	7.21
novel.186	novel.616	0.79	1.73
HF16839	HF20439	0.81	8.25
HF16839	novel.1817	0.86	2.83
HF31449	HF08487	0.93	5.92
HF37871	HF17930	0.84	1.41
HF17885	HF27540	0.92	1.73
HF17885	HF38086	0.89	6.63
HF17885	novel.3298	0.9	4.24
HF17885	v33	0.88	7.75
HF17885	HF27430	0.9	5.48
novel.818	novel.1355	0.92	5.29
HF03601	HF16930	0.82	9.49
HF03601	HF06513	0.84	8.83
HF03601	v31	0.86	2.24
HF03601	HF28140	0.84	9.17
HF03601	HF28327	0.75	4.58
HF03601	HF40311	0.86	8.83
HF16794	novel.1355	0.93	4.24
HF16794	HF13317	0.9	9.8
HF16794	novel.516	0.9	6.48
HF43643	HF17930	0.75	6.93
novel.3105	HF38317	0.81	9.8
novel.1734	novel.516	0.9	2
novel.1817	HF16839	0.86	2.83
novel.1817	HF16156	0.88	3
novel.1817	HF20439	0.92	1.41
novel.1817	HF26227	0.84	9.17
novel.1817	v20	0.92	1.41
novel.1817	HF32994	0.84	7.94
novel.276	HF28138	0.94	6.48
novel.2707	HF41775	0.93	1.73
HF33802	novel.1355	0.95	2.45
HF33802	HF13317	0.91	8.49
HF33802	novel.2301	0.92	6.93
HF33802	HF38086	0.89	10
HF16156	novel.1817	0.88	3
HF16156	HF26227	0.94	1
HF16156	HF28793	0.87	4.9
HF16156	v20	0.92	2
novel.760	HF28138	0.93	9.17
HF38155	novel.2301	0.82	9.7
HF38155	novel.2486	0.82	9.49
novel.2519	novel.2802	0.88	5.48
HF32083	novel.1355	0.91	7.07
HF37156	novel.1355	0.89	8.25
HF37156	novel.516	0.88	9.49
HF02074	HF16930	0.86	7.75
novel.1355	novel.818	0.92	5.29
novel.1355	HF18794	0.94	2.83
novel.1355	HF37156	0.89	8.25
novel.1355	HF28140	0.9	8.49
novel.1355	novel.2301	0.97	1
novel.1355	HF38086	0.91	6.32
novel.1355	HF26359	0.81	6.32
novel.1355	v33	0.93	5
novel.1355	HF29540	0.87	8.12
novel.1355	HF33802	0.95	2.45
novel.1355	HF16794	0.93	4.24
novel.1355	v24	0.91	7.94
novel.1355	novel.2486	0.96	2.45
novel.1355	HF32083	0.91	7.07
novel.2098	HF41775	0.93	1.41
novel.266	novel.2301	0.92	5.2
novel.266	HF27540	0.89	9.54
novel.387	HF28138	0.95	4.47
HF29540	HF01954	0.87	6
HF29540	novel.2301	0.9	4.12
HF29540	v08	0.83	8
HF29540	novel.1355	0.87	8.12
HF29540	novel.2486	0.86	9.22
HF18794	novel.1355	0.94	2.83
HF18794	novel.2486	0.91	7.48
novel.1931	novel.3298	0.93	3.87
HF18907	novel.2802	0.88	5.92
novel.2486	HF38155	0.82	9.49
novel.2486	HF01954	0.91	8.12
novel.2486	HF18794	0.91	7.48
novel.2486	novel.2301	0.97	1.41
novel.2486	HF38086	0.91	7.48
novel.2486	v33	0.97	1.41
novel.2486	novel.1355	0.96	2.45
novel.2486	HF29540	0.86	9.22
novel.2486	HF28140	0.93	2
novel.2486	v24	0.92	5.48
novel.1942	novel.2802	0.88	7.35
novel.1942	HF28735	0.89	6.48
novel.3014	novel.3298	0.93	4
novel.3014	novel.2301	0.95	4
novel.3014	HF28138	0.94	6.93
novel.876	novel.2301	0.94	5.48
novel.876	novel.3298	0.93	5.92
HF26565	HF28138	0.96	2
HF26565	novel.3298	0.95	2
HF01954	novel.2301	0.92	7.75
HF01954	HF29540	0.87	6
HF01954	novel.2486	0.91	8.12
novel.2156	novel.2301	0.93	8
novel.2156	HF28138	0.94	5.48
novel.2156	novel.3298	0.92	9.17
novel.1964	HF16930	0.87	6
novel.1964	HF28138	0.94	6.71
v05	novel.3733	0.77	6
v05	novel.2871	0.77	7.21
v05	v09	0.96	1
v05	novel.2737	0.74	7.75
v05	v23	0.8	1.41
v09	HF26096	0.78	6.63
v09	novel.2871	0.78	7.07
v09	HF14156	0.8	6.32
v09	v23	0.79	2.45
v09	HF42602	0.73	9.8
v09	v05	0.96	1
HF17170	v28	0.83	3.46
HF17170	novel.3701	0.89	2
HF17170	HF26061	0.79	8.37
HF17170	HF13913	0.83	6.71
HF17170	HF33305	0.83	5.48
HF17170	HF29539	0.81	5.66
HF17170	HF38968	0.87	3
HF17170	HF35143	0.82	6.48
HF17170	HF04898	0.92	1.41
HF17170	HF29538	0.77	8.94
HF04898	HF40059	0.84	8.94
HF04898	HF26061	0.82	6.93
HF04898	HF42180	0.92	1.41
HF04898	HF17170	0.92	1.41
HF04898	HF15434	0.86	4.47
HF04898	HF18620	0.86	4.9
HF04898	novel.3701	0.92	1.73
HF04898	HF29538	0.85	4.58
HF04898	HF33305	0.87	2
HF04898	HF38968	0.85	6.93
HF04898	HF13913	0.85	7.35
HF26061	HF40059	0.82	4.24
HF26061	HF17170	0.79	8.37
HF26061	HF42180	0.83	2.83
HF26061	HF30515	0.81	8.94
HF26061	HF31678	0.82	4.24
HF26061	HF04898	0.82	6.93
HF42180	HF40059	0.89	2.45
HF42180	novel.3701	0.82	7.75
HF42180	HF26061	0.83	2.83
HF42180	HF07618	0.86	6.32
HF42180	HF15434	0.83	7.35
HF42180	novel.2816	0.82	5.74
HF42180	HF04898	0.92	1.41
HF42180	HF33305	0.82	8.49
HF42180	HF18620	0.96	1
HF42180	HF30515	0.84	7.94
HF42180	HF44233	0.85	3.87
HF42180	HF31678	0.85	4.24
HF00545	novel.2019	0.85	7.55
HF40059	novel.432	0.84	5.92
HF40059	novel.3701	0.8	9.38
HF40059	HF26061	0.82	4.24
HF40059	HF42180	0.89	2.45
HF40059	HF15434	0.88	1.73
HF40059	HF18620	0.86	3.46
HF40059	HF30515	0.9	1.41
HF40059	HF31678	0.85	3.16
HF40059	HF04898	0.84	8.94
HF40059	HF38968	0.85	4.9
HF40059	HF44233	0.81	8.94
HF29538	novel.3701	0.89	1.73
HF29538	HF29539	0.85	2
HF29538	HF17170	0.77	8.94
HF29538	HF15434	0.8	6.32
HF29538	HF04898	0.85	4.58
novel.3601	HF35144	-0.82	7.07
novel.3571	HF26542	0.89	8.12
HF25510	HF27822	0.88	8.37
HF25510	HF43095	0.91	2.45
HF25510	HF26542	0.89	7.75
novel.1790	HF26096	0.84	6.32
novel.1790	novel.2737	0.98	1
novel.1790	novel.2848	0.87	5.29
novel.1790	novel.3733	0.97	2
novel.1790	novel.2871	0.96	2.45
novel.3701	HF40059	0.8	9.38
novel.3701	novel.1865	0.77	7.35
novel.3701	HF42180	0.82	7.75
novel.3701	HF17170	0.89	2
novel.3701	HF15434	0.84	5
novel.3701	HF29539	0.86	2
novel.3701	HF29538	0.89	1.73
novel.3701	HF33305	0.81	7
novel.3701	HF04898	0.92	1.73
novel.3701	v28	0.76	8.37
HF00318	HF34372	0.86	4.9
HF00318	HF27454	0.84	4.9
HF00321	HF34372	0.86	4.24
HF18504	HF01839	0.81	6.63
HF34047	HF01839	0.88	2.45
HF13257	HF25885	0.85	4
HF13257	HF41368	0.74	5.48
HF13257	HF34400	0.86	3.16
HF13257	v29	0.65	5.83
HF13257	HF31064	0.77	5.29
novel.776	novel.2848	0.79	5.48
HF21633	HF34372	0.87	6.63
HF21633	novel.1234	0.89	4.47
v23	v05	0.8	1.41
v23	v09	0.79	2.45
v23	novel.2848	0.73	9.95
HF14156	HF14420	0.89	4.24
HF14156	novel.1916	0.88	5.29
HF14156	HF32721	0.88	3.16
HF14156	HF28050	0.85	7.48
HF14156	HF42909	0.85	5.66
HF14156	HF18906	0.9	3.46
HF14156	v09	0.8	6.32
HF14156	HF11384	0.91	1.41
HF37818	HF26227	0.75	7.35
HF33305	novel.2737	0.78	8.94
HF33305	novel.3701	0.81	7
HF33305	novel.3733	0.83	6
HF33305	HF04898	0.87	2
HF33305	HF42180	0.82	8.49
HF33305	HF17170	0.83	5.48
HF42602	novel.410	0.77	3.87
HF42602	v09	0.73	9.8
HF42602	HF28435	0.8	2.45
novel.616	novel.186	0.79	1.73
novel.616	HF11581	0.75	4.8
novel.616	HF06885	0.77	7.07
novel.616	HF20837	-0.81	9.49
novel.616	HF43113	0.79	5.48
novel.616	HF31064	0.8	2.45
novel.616	HF25022	0.79	8.37
HF28050	novel.2848	0.88	3.46
HF28050	HF14156	0.85	7.48
HF28327	HF03601	0.75	4.58
novel.3733	novel.1790	0.97	2
novel.3733	HF17918	0.82	4.47
novel.3733	novel.2848	0.89	4.9
novel.3733	HF26096	0.86	5.66
novel.3733	HF40244	0.77	9.38
novel.3733	HF33305	0.83	6
novel.3733	HF11894	0.92	4
novel.3733	novel.2871	0.98	1
novel.3733	novel.2737	0.95	2.45
novel.3733	HF11895	0.9	5
novel.3733	novel.2816	0.87	2.65
novel.3733	v05	0.77	6
HF26096	novel.1790	0.84	6.32
HF26096	HF11895	0.91	1.73
HF26096	HF40244	0.8	6.71
HF26096	HF11894	0.87	4.24
HF26096	novel.2871	0.9	3.46
HF26096	v09	0.78	6.63
HF26096	novel.2848	0.83	7.35
HF26096	novel.3733	0.86	5.66
HF26096	novel.2737	0.82	7
HF11384	HF14156	0.91	1.41
HF22776	novel.2716	-0.61	9.8
novel.2816	HF42180	0.82	5.74
novel.2816	novel.2871	0.78	8.77
novel.2816	novel.2737	0.78	9.38
novel.2816	novel.3733	0.87	2.65
novel.2737	novel.1790	0.98	1
novel.2737	HF17918	0.79	7.35
novel.2737	HF26096	0.82	7
novel.2737	novel.2848	0.91	2.83
novel.2737	v05	0.74	7.75
novel.2737	novel.3733	0.95	2.45
novel.2737	HF33305	0.78	8.94
novel.2737	HF11894	0.87	6.32
novel.2737	novel.2871	0.94	3
novel.2737	HF11895	0.85	6.93
novel.2737	novel.2816	0.78	9.38
HF28435	HF42602	0.8	2.45
novel.1916	HF14156	0.88	5.29
HF32721	HF14156	0.88	3.16
novel.2871	novel.1790	0.96	2.45
novel.2871	HF17918	0.79	6.71
novel.2871	HF26096	0.9	3.46
novel.2871	HF40244	0.82	5.66
novel.2871	novel.2848	0.88	5.92
novel.2871	novel.3733	0.98	1
novel.2871	HF11894	0.93	2.83
novel.2871	novel.2737	0.94	3
novel.2871	HF11895	0.92	3.16
novel.2871	v09	0.78	7.07
novel.2871	novel.2816	0.78	8.77
novel.2871	v05	0.77	7.21
novel.2848	novel.2871	0.88	5.92
novel.2848	HF28050	0.88	3.46
novel.2848	HF26096	0.83	7.35
novel.2848	novel.3733	0.89	4.9
novel.2848	novel.1790	0.87	5.29
novel.2848	HF11894	0.92	1.73
novel.2848	v23	0.73	9.95
novel.2848	HF12185	0.78	5.66
novel.2848	novel.2737	0.91	2.83
novel.2848	novel.776	0.79	5.48
novel.2848	HF11895	0.9	3.46
novel.2848	HF02374	0.84	2.83
v11	novel.2778	0.9	8.94
v11	novel.3344	0.93	6.48
v11	novel.2041	0.91	8
v11	HF42106	0.95	3.87
v11	HF16788	0.9	9.95
v11	v14	0.98	1.41
v11	v15	0.98	2.45
v11	v17	0.97	3.46
v11	novel.1493	0.87	10
v11	HF17261	0.89	7.75
v11	novel.1506	0.91	9.49
v11	novel.3555	0.99	1
v11	HF05019	0.92	6.48
v14	v11	0.98	1.41
v14	HF42106	0.93	4.47
v14	v15	0.98	2.45
v14	v17	0.98	2.45
v14	novel.2041	0.91	7.35
v14	novel.1493	0.87	8.49
v14	novel.3555	0.95	3.46
v14	novel.1352	0.88	9.49
v15	HF05168	0.85	6.48
v15	v11	0.98	2.45
v15	novel.3344	0.93	7.48
v15	novel.2041	0.95	2
v15	novel.558	0.94	2.24
v15	v14	0.98	2.45
v15	v17	1	1
v15	HF17261	0.9	5.2
v15	novel.3555	0.94	5.48
v17	HF05168	0.85	7.75
v17	v11	0.97	3.46
v17	novel.3344	0.92	7.94
v17	novel.2041	0.95	2.83
v17	novel.558	0.93	4.9
v17	v14	0.98	2.45
v17	v15	1	1
v17	HF17261	0.9	6
v17	novel.3555	0.94	5.48
v19	HF01839	0.81	9.17
v19	HF29781	0.83	5
v19	HF34372	0.86	5.2
v19	HF42639	0.91	1.41
v19	HF27454	0.92	1
v19	novel.1234	0.85	7.48
v22	HF14376	0.8	2.45
v22	HF25022	0.86	1.73
v22	HF26285	0.83	4.69
v22	HF44233	0.79	9.8
v22	v10	0.81	2.24
v22	HF38819	0.83	9
HF10919	HF01839	0.83	6.71
HF15427	HF14376	0.78	7.75
HF15427	HF21019	0.83	6
HF15427	HF44233	0.9	2
HF31678	HF40059	0.85	3.16
HF31678	HF26061	0.82	4.24
HF31678	HF42180	0.85	4.24
HF31678	HF18620	0.85	4.47
HF31678	novel.432	0.85	4.47
HF31678	HF30515	0.87	2.24
HF31678	HF44323	0.8	5.92
HF14040	HF29781	0.86	8.31
HF25022	HF38814	0.86	8.25
HF25022	novel.616	0.79	8.37
HF25022	novel.322	0.84	9.8
HF25022	HF26285	0.83	8.49
HF25022	v22	0.86	1.73
HF25022	HF21019	0.82	5.29
HF25022	HF38317	0.9	2.45
HF25022	v10	0.8	4
HF26121	HF38814	0.97	1
HF26121	novel.322	0.96	1.41
HF26121	HF26285	0.89	9.8
HF26121	HF38317	0.94	2.83
HF26121	HF38819	0.93	3.32
HF38317	HF41685	0.91	6.32
HF38317	HF38814	0.93	4
HF38317	HF39251	0.86	6.48
HF38317	novel.322	0.93	3
HF38317	HF41089	0.84	7.55
HF38317	HF06885	0.8	8.49
HF38317	HF26285	0.89	6.71
HF38317	HF26121	0.94	2.83
HF38317	novel.3105	0.81	9.8
HF38317	HF25022	0.9	2.45
HF38317	HF21019	0.85	4.24
HF38317	HF38819	0.89	8.94
HF21019	HF15427	0.83	6
HF21019	novel.2587	0.77	3
HF21019	HF07618	0.81	8.94
HF21019	HF25022	0.82	5.29
HF21019	HF38317	0.85	4.24
HF21019	HF44233	0.84	3.46
HF07618	HF42180	0.86	6.32
HF07618	HF21019	0.81	8.94
HF07618	HF44233	0.92	1.41
HF07618	HF38819	0.88	7.94
HF18620	HF40059	0.86	3.46
HF18620	HF42180	0.96	1
HF18620	HF04898	0.86	4.9
HF18620	HF31678	0.85	4.47
HF18620	HF44233	0.85	4.9
HF11966	HF01839	0.92	1
HF33202	novel.558	0.86	10
HF00315	HF26227	0.84	4.36
novel.2440	HF42639	0.9	4.69
HF17792	HF38814	0.92	8.12
HF17792	HF38819	0.92	5.48
HF14376	v22	0.8	2.45
HF14376	HF15427	0.78	7.75
HF41368	HF13257	0.74	5.48
HF41368	HF11054	0.76	4.9
novel.322	HF38814	0.95	3.16
novel.322	HF39251	0.85	8.72
novel.322	novel.3691	0.9	5.74
novel.322	HF41089	0.85	6.48
novel.322	HF03111	0.92	4
novel.322	HF32350	0.92	5.92
novel.322	HF26285	0.91	2.65
novel.322	HF26121	0.96	1.41
novel.322	HF25022	0.84	9.8
novel.322	HF38317	0.93	3
novel.322	HF38819	0.92	3.46
HF14591	HF42639	0.88	3.87
HF42271	HF05168	0.86	1.41
HF41685	HF38814	0.93	6
HF41685	HF26285	0.89	6.93
HF41685	HF38317	0.91	6.32
HF41685	HF38819	0.91	6.93
HF17261	v11	0.89	7.75
HF17261	HF16788	0.91	2.45
HF17261	novel.2017	0.86	9.49
HF17261	novel.558	0.91	4.24
HF17261	v15	0.9	5.2
HF17261	HF17263	0.88	3.16
HF17261	v17	0.9	6
HF17261	novel.1354	0.88	8.77
HF44233	HF40059	0.81	8.94
HF44233	HF15427	0.9	2
HF44233	HF42180	0.85	3.87
HF44233	v22	0.79	9.8
HF44233	HF07618	0.92	1.41
HF44233	HF18620	0.85	4.9
HF44233	HF26285	0.85	6.32
HF44233	HF21019	0.84	3.46
HF01839	HF11966	0.92	1
HF01839	HF29781	0.88	2
HF01839	HF34372	0.84	8.37
HF01839	HF34047	0.88	2.45
HF01839	HF18504	0.81	6.63
HF01839	novel.2017	0.85	7.35
HF01839	HF10919	0.83	6.71
HF01839	HF12196	0.88	2.83
HF01839	HF27454	0.88	4.47
HF01839	v19	0.81	9.17
HF17263	HF17261	0.88	3.16
HF38819	HF07618	0.88	7.94
HF38819	HF41685	0.91	6.93
HF38819	HF38814	0.91	8.37
HF38819	novel.322	0.92	3.46
HF38819	HF16332	0.84	7.35
HF38819	HF32350	0.91	8.49
HF38819	HF26285	0.9	3.74
HF38819	HF26121	0.93	3.32
HF38819	v22	0.83	9
HF38819	HF17792	0.92	5.48
HF38819	HF38317	0.89	8.94
HF16332	HF38819	0.84	7.35
HF26285	HF41685	0.89	6.93
HF26285	v22	0.83	4.69
HF26285	HF25022	0.83	8.49
HF26285	novel.322	0.91	2.65
HF26285	HF26121	0.89	9.8
HF26285	HF38317	0.89	6.71
HF26285	HF44233	0.85	6.32
HF26285	HF38819	0.9	3.74
HF29781	HF01839	0.88	2
HF29781	HF12196	0.81	7.48
HF29781	HF14040	0.86	8.31
HF29781	HF27454	0.89	1.41
HF29781	v19	0.83	5
HF37842	HF26227	0.92	5.29
HF27454	HF29781	0.89	1.41
HF27454	HF34372	0.89	2.45
HF27454	HF01839	0.88	4.47
HF27454	HF42639	0.83	9.38
HF27454	HF12196	0.84	5.48
HF27454	HF00318	0.84	4.9
HF27454	novel.230	0.84	7.94
HF27454	v19	0.92	1
HF38814	HF35095	0.95	3.87
HF38814	HF32350	0.95	2.83
HF38814	novel.322	0.95	3.16
HF38814	HF15305	0.96	2
HF38814	HF17792	0.92	8.12
HF38814	HF38317	0.93	4
HF38814	HF41685	0.93	6
HF38814	HF35121	0.94	7.94
HF38814	HF26121	0.97	1
HF38814	HF25022	0.86	8.25
HF38814	HF23348	0.95	7.75
HF38814	HF38819	0.91	8.37
HF41279	HF20439	0.91	8
HF05168	v15	0.85	6.48
HF05168	v17	0.85	7.75
HF05168	HF42271	0.86	1.41
novel.3330	HF42639	0.8	6.63
HF23596	HF20439	0.93	3.87
novel.1234	HF03319	0.88	9.49
novel.1234	novel.2090	0.88	5.92
novel.1234	HF21633	0.89	4.47
novel.1234	HF34372	0.88	4.9
novel.1234	novel.3364	0.89	2.24
novel.1234	novel.3382	0.94	1.41
novel.1234	novel.2017	0.94	1.41
novel.1234	HF36692	0.91	5.48
novel.1234	v19	0.85	7.48
novel.2587	HF11054	0.7	7.55
novel.2587	HF21019	0.77	3
HF31064	HF13257	0.77	5.29
HF31064	novel.616	0.8	2.45
novel.2017	HF34372	0.89	1.73
novel.2017	HF01839	0.85	7.35
novel.2017	novel.1234	0.94	1.41
novel.2017	HF17261	0.86	9.49
HF34372	HF21633	0.87	6.63
HF34372	novel.3364	0.87	3.87
HF34372	HF00321	0.86	4.24
HF34372	novel.2017	0.89	1.73
HF34372	HF01839	0.84	8.37
HF34372	HF12196	0.86	4.58
HF34372	novel.1234	0.88	4.9
HF34372	HF27454	0.89	2.45
HF34372	HF00318	0.86	4.9
HF34372	v19	0.86	5.2
novel.3364	HF34372	0.87	3.87
novel.3364	novel.1234	0.89	2.24
novel.2571	HF20439	0.92	6.93
HF39809	HF42106	0.9	7.94
HF39809	novel.1493	0.89	4.9
HF11581	HF20439	0.74	9.17
HF11581	novel.616	0.75	4.8
HF21215	novel.1493	0.87	8.37
HF11900	HF26542	0.91	6.48
HF25991	HF38086	0.87	7.75
HF23432	novel.186	0.72	7.07
novel.2485	HF42639	0.88	8.06
novel.2090	novel.1234	0.88	5.92
HF06885	HF38317	0.8	8.49
HF06885	novel.616	0.77	7.07
HF03111	novel.322	0.92	4
novel.3737	HF42639	0.88	6.93
HF41089	novel.322	0.85	6.48
HF41089	HF38317	0.84	7.55
v32	HF13468	0.9	4
v32	HF27822	0.89	7.35
v32	HF26542	0.94	3.46
v32	HF43095	0.88	7
v32	HF13039	0.86	6
v32	HF16607	0.97	1.41
v32	HF08487	0.9	10
v32	novel.2019	0.96	2.45
HF26542	HF27822	0.9	8
HF26542	HF43095	0.95	2.45
HF26542	HF17046	0.88	3.61
HF26542	novel.3571	0.89	8.12
HF26542	HF37784	0.88	6.48
HF26542	HF25510	0.89	7.75
HF26542	novel.2946	0.9	7.35
HF26542	HF16607	0.97	1
HF26542	HF00284	0.93	5.92
HF26542	v32	0.94	3.46
HF26542	HF01898	0.92	9.17
HF26542	HF11900	0.91	6.48
HF26542	novel.2019	0.96	2
novel.2573	HF26227	0.91	6.71
HF37784	HF26542	0.88	6.48
HF37784	novel.2019	0.87	9.54
HF17046	HF26542	0.88	3.61
HF20439	novel.1817	0.92	1.41
HF20439	HF23596	0.93	3.87
HF20439	v20	0.88	4.9
HF20439	HF16839	0.81	8.25
HF20439	HF41279	0.91	8
HF20439	novel.2571	0.92	6.93
HF20439	HF11581	0.74	9.17
HF12196	HF29781	0.81	7.48
HF12196	HF34372	0.86	4.58
HF12196	HF01839	0.88	2.83
HF12196	HF27454	0.84	5.48
novel.3382	novel.1234	0.94	1.41
HF23992	HF42106	0.92	3.46
HF23992	novel.1506	0.94	2.24
HF05019	v11	0.92	6.48
HF05019	novel.2504	0.9	9.17
HF05019	novel.2599	0.93	2.45
HF05019	HF01838	0.89	5.48
HF05019	HF16788	0.92	3.74
HF05019	novel.3311	0.94	2.65
HF05019	novel.761	0.94	2.83
HF05019	HF35641	0.87	5.2
HF05019	novel.1871	0.91	7.75
HF05019	HF35639	0.93	4.9
HF05019	novel.3555	0.93	6.32
HF02472	novel.2778	0.9	4.24
HF02472	novel.1506	0.91	3.32
novel.2455	novel.2778	0.9	5.48
novel.2455	novel.1506	0.91	7.75
novel.2504	novel.3344	0.9	9.8
novel.2504	HF16788	0.93	1.73
novel.2504	novel.2041	0.92	5.48
novel.2504	novel.558	0.89	9.49
novel.2504	HF05019	0.9	9.17
novel.1493	v11	0.87	10
novel.1493	novel.1598	0.88	6
novel.1493	v14	0.87	8.49
novel.1493	HF39809	0.89	4.9
novel.1493	novel.982	0.95	1
novel.1493	HF21215	0.87	8.37
novel.1493	HF36692	0.91	4.24
novel.1871	novel.2778	0.91	3.46
novel.1871	HF16788	0.91	4.47
novel.1871	HF05019	0.91	7.75
novel.1871	novel.3555	0.91	8.77
novel.367	novel.2778	0.89	6.93
novel.367	novel.1506	0.94	4.24
HF42106	HF33341	0.91	5.29
HF42106	novel.2778	0.92	3.87
HF42106	v11	0.95	3.87
HF42106	HF39809	0.9	7.94
HF42106	HF23992	0.92	3.46
HF42106	v14	0.93	4.47
HF42106	HF35639	0.91	9.8
HF42106	novel.1506	0.98	1
HF42106	novel.3555	0.96	2
novel.558	novel.2504	0.89	9.49
novel.558	novel.2599	0.93	3
novel.558	novel.3344	0.92	7.42
novel.558	novel.112	0.92	7.75
novel.558	v15	0.94	2.24
novel.558	v17	0.93	4.9
novel.558	novel.2041	0.94	3.16
novel.558	novel.1354	0.91	4.9
novel.558	HF17261	0.91	4.24
novel.558	HF33202	0.86	10
HF33341	novel.2778	0.9	5.48
HF33341	novel.1506	0.94	2.45
HF33341	HF42106	0.91	5.29
novel.2041	v11	0.91	8
novel.2041	novel.2504	0.92	5.48
novel.2041	novel.2599	0.9	8.94
novel.2041	novel.3344	0.94	3.46
novel.2041	novel.112	0.94	4.47
novel.2041	novel.558	0.94	3.16
novel.2041	novel.761	0.92	9.54
novel.2041	v14	0.91	7.35
novel.2041	v15	0.95	2
novel.2041	v17	0.95	2.83
HF16788	novel.2778	0.9	7.48
HF16788	v11	0.9	9.95
HF16788	novel.2504	0.93	1.73
HF16788	novel.2599	0.91	4.24
HF16788	novel.761	0.91	8.72
HF16788	novel.1871	0.91	4.47
HF16788	novel.1354	0.87	9.8
HF16788	HF17261	0.91	2.45
HF16788	novel.3555	0.91	8.37
HF16788	HF05019	0.92	3.74
novel.3555	novel.2778	0.94	2.83
novel.3555	v11	0.99	1
novel.3555	novel.3344	0.92	9.49
novel.3555	HF42106	0.96	2
novel.3555	HF16788	0.91	8.37
novel.3555	v14	0.95	3.46
novel.3555	v15	0.94	5.48
novel.3555	v17	0.94	5.48
novel.3555	novel.1871	0.91	8.77
novel.3555	novel.1506	0.93	7.48
novel.3555	HF05019	0.93	6.32
novel.1506	HF33341	0.94	2.45
novel.1506	novel.2778	0.95	1.41
novel.1506	v11	0.91	9.49
novel.1506	HF16188	0.94	2
novel.1506	HF23992	0.94	2.24
novel.1506	novel.367	0.94	4.24
novel.1506	novel.3311	0.94	6.48
novel.1506	HF35639	0.92	9
novel.1506	HF02472	0.91	3.32
novel.1506	novel.2455	0.91	7.75
novel.1506	HF42106	0.98	1
novel.1506	novel.3555	0.93	7.48
novel.2778	novel.2455	0.9	5.48
novel.2778	HF33341	0.9	5.48
novel.2778	novel.367	0.89	6.93
novel.2778	HF16788	0.9	7.48
novel.2778	v11	0.9	8.94
novel.2778	novel.3555	0.94	2.83
novel.2778	novel.1871	0.91	3.46
novel.2778	HF42106	0.92	3.87
novel.2778	HF02472	0.9	4.24
novel.2778	novel.1506	0.95	1.41
novel.1354	HF16788	0.87	9.8
novel.1354	novel.558	0.91	4.9
novel.1354	HF17261	0.88	8.77
HF23470	HF08487	0.93	8.94
[truncated: 79 more rows]

## Sheet: Table S10
TF ID	Family	Best hit in A. thaliana	Blast e-value	Description for the best hit	Annotation for RNA-seq
HF07511	ZF-HD	AT1G69600.1	5e-67	zinc finger homeodomain 1
HF12419	WRKY	AT2G46400.1	4e-49	WRKY DNA-binding protein 46
HF04300	WRKY	AT4G04450.1	1e-114	WRKY family protein
HF32409	VOZ	AT1G28520.2	1e-127	vascular plant one zinc finger protein
HF32417	TCP	AT3G15030.2	1e-65	TCP family protein
HF41221	TALE	AT4G32980.1	2e-94	homeobox gene 1
HF32947	SBP	AT5G50670.1	2e-42	SBP family protein
HF03261	SBP	AT3G15270.1	6e-49	squamosa promoter binding protein-like 5
HF19205	Nin-like	AT4G35590.1	2e-86	RWP-RK domain-containing protein
HF11588	NF-YB	AT3G53340.1	1e-11	nuclear factor Y, subunit B10
HF43815	NAC	AT1G34190.1	6e-14	NAC domain containing protein 17
HF42417	NAC	AT1G69490.1	1e-114	NAC-like, activated by AP3/PI
HF41550	NAC	AT5G13180.1	2e-80	NAC domain containing protein 83
HF36645	NAC	AT3G04070.1	1e-102	NAC domain containing protein 47
HF21621	NAC	AT3G10490.1	7e-25	NAC domain containing protein 52
HF20439	NAC	AT3G04070.2	3e-43	NAC domain containing protein 47
HF11396	NAC	AT5G63790.1	3e-10	NAC domain containing protein 102
HF03329	NAC	AT3G15510.1	1e-124	NAC domain containing protein 2
HF01043	NAC	AT1G12260.1	4e-10	NAC 007
HF21131	MYB_related	AT4G39250.1	2e-34	RAD-like 1
HF17885	MYB_related	AT4G21440.1	2e-60	MYB-like 102
HF11756	MYB_related	AT1G66370.1	4e-33	myb domain protein 113
HF09603	MYB_related	AT1G18330.1	4e-60	MYB_related family protein
novel.2019	MYB_related	AT1G75250.1	5e-37	RAD-like 6	Myb_DNA-binding
HF42174	MYB	AT1G68320.1	8e-86	myb domain protein 62
HF42085	MYB	AT4G09460.1	2e-80	myb domain protein 6
HF41292	MYB	AT5G14750.1	1e-67	myb domain protein 66
HF38968	MYB	AT5G14340.1	3e-81	myb domain protein 40
HF37428	MYB	AT3G13540.1	1e-55	myb domain protein 5
HF24669	MYB	AT1G49010.1	1e-98	MYB family protein
HF01295	MYB	AT5G11510.2	3e-75	myb domain protein 3r-4
novel.1403	MYB	AT5G26660.1	2e-84	myb domain protein 86	Myb_DNA-binding
HF21574	M-type_MADS	AT1G22130.1	2e-36	AGAMOUS-like 104
HF17455	MIKC_MADS	AT4G24540.1	4e-59	AGAMOUS-like 24
HF40059	LBD	AT2G30340.1	2e-74	LOB domain-containing protein 13
HF38761	LBD	AT3G47870.1	1e-41	LOB domain-containing protein 27
HF28202	HSF	AT3G22830.1	1e-132	heat shock transcription factor A6B
HF27430	HSF	AT4G36990.1	4e-95	heat shock factor 4
HF29441	GRAS	AT3G49950.1	1e-115	GRAS family protein
HF00266	GATA	AT4G32890.1	1e-76	GATA transcription factor 9
HF40261	G2-like	AT3G46640.2	3e-84	G2-like family protein
HF34349	G2-like	AT3G46640.2	1e-82	G2-like family protein
HF26002	G2-like	AT2G40260.1	2e-19	G2-like family protein
HF20331	G2-like	AT5G06800.1	1e-71	G2-like family protein
HF13481	G2-like	AT2G40260.1	1e-13	G2-like family protein
HF42877	ERF	AT5G61890.1	5e-49	ERF family protein
HF41805	ERF	AT1G64380.1	3e-69	ERF family protein
HF37827	ERF	AT2G40340.1	1e-42	ERF family protein
HF37411	ERF	AT4G17500.1	7e-94	ethylene responsive element binding factor 1
HF34812	ERF	AT1G22810.1	5e-45	ERF family protein
HF32636	ERF	AT1G15360.1	3e-80	ERF family protein
HF32335	ERF	AT2G20880.1	3e-60	ERF family protein
HF25934	ERF	AT4G27950.1	7e-67	cytokinin response factor 4
HF23605	ERF	AT5G52020.1	2e-54	ERF family protein
novel.3149	Dof	AT1G51700.1	5e-35	DOF zinc finger protein 1
HF03111	DBB	AT1G78600.1	2e-84	light-regulated zinc finger protein 1
HF29638	CO-like	AT3G02380.1	1e-149	CONSTANS-like 2
HF28365	CO-like	AT2G47890.1	2e-88	B-box type zinc finger protein with CCT domain
HF36324	CAMTA	AT2G22300.2	1e-34	signal responsive 1
HF42131	C3H	AT1G68200.1	9e-82	C3H family protein
HF11669	C3H	AT1G10320.1	1e-140	C3H family protein
HF33026	C2H2	AT3G44750.2	1e-34	histone deacetylase 3
HF13579	C2H2	AT1G75710.1	0	C2H2-like zinc finger protein
HF13369	C2H2	AT5G10970.1	4e-44	C2H2 family protein
HF16024	bZIP	AT5G28770.2	2e-78	bZIP family protein
HF13033	bZIP	AT1G45249.1	1e-129	abscisic acid responsive elements-binding factor 2
HF41568	bHLH	AT3G26744.1	1e-139	bHLH family protein
HF41561	bHLH	AT5G50915.2	4e-58	bHLH family protein
HF37257	bHLH	AT1G22490.1	1e-64	bHLH family protein
HF32365	bHLH	AT4G20970.1	3e-34	bHLH family protein
HF24610	bHLH	AT1G73830.2	5e-59	BR enhanced expression 3
HF13039	bHLH	AT3G50330.1	3e-50	bHLH family protein
HF12036	bHLH	AT4G20970.1	2e-49	bHLH family protein
HF08837	bHLH	AT5G50915.2	3e-59	bHLH family protein
HF08301	bHLH	AT5G51790.1	8e-43	bHLH family protein
HF42855	B3	AT3G26790.1	5e-33	B3 family protein
HF22325	B3	AT3G19184.1	2e-29	B3 family protein
HF05619	B3	AT2G46870.1	4e-80	B3 family protein
HF40493	ARF	AT5G60450.1	0	auxin response factor 4
HF40428	AP2	AT2G28550.1	1e-119	related to AP2.7
